# Supplementary material for: Morphological and genomic comparisons of Hawaiian and Japanese Black-footed Albatrosses (Phoebastria nigripes) using double digest RADseq: implications for conservation
Source: Evol Appl. 2015 Jun 13;8(7):662–78. doi: 10.1111/eva.12274 (PMC4516419; doi:10.1111/eva.12274)
Supplement: Supplementary file 3 [file eva0008-0662-sd3.xlsx]

## Sheet: Sheet1
				Stacks									Migrate
					p								q
					Tern		Midway		Torishima		All Colonies		Tern				Midway				Torishima				All Colonies
Dataset #	Dataset Description	Migrate Gene Flow Model	Migrate Run	# SNPs	Mean	Var	Mean	Var	Mean	Var	Mean	Var	MLE (mode)	0.025	0.975	Per bp	MLE (mode)	0.025	0.975	Per bp	MLE (mode)	0.025	0.975	Per bp	MLE (mode)	0.025	0.975	Per bp
1	All individuals, no SNP filtering, 80% dataset completeness	Symmetric	1	3455	0.000647784	0.000208079	0.000641648	0.000225196	0.000597932	0.000207041			0.0251	0.0232	0.0268	0.000279	0.01617	0.0144	0.0178	0.00018	0.0229	0.0212	0.02453	0.000254	0.01023	0.00853	0.01187	0.000113
		Variable	1										0.02157	0.01987	0.02327	0.00024	0.0177	0.016	0.0194	0.000197	0.02203	0.02033	0.02373	0.000245
2	All individuals, 1 SNP per locus, 80% dataset completeness	Symmetric	1		0.000647784	0.000208079	0.000641648	0.000225196	0.000597932	0.000207041	0.000636929	0.000194447	0.01197	0.0092	0.01427	0.000133	0.0123	0.0106	0.01393	0.000136667	0.01243	0.01073	0.01413	0.000138111	0.00903	0.00733	0.01067	0.000100333
			2										0.00997	0.00807	0.0118	0.000110778	0.01077	0.00907	0.0124	0.000119667	0.0105	0.0088	0.01213	0.000116667	0.0095	0.0078	0.01113	0.000105556
		Variable	1										0.0145	0.01273	0.0162	0.000161111	0.0119	0.01007	0.01387	0.000132222	0.01277	0.01007	0.01553	0.000141889
			2										0.01157	0.00987	0.0132	0.000128556	0.00957	0.00787	0.0112	0.000106333	0.01677	0.01507	0.01847	0.000186333
3	All individuals, 1 SNP per locus, loci required to have heterozygosity < 0.75 and MAF > 0.05, 80% dataset completeness	Symmetric	1	1572	0.000527652	0.000179981	0.000594566	0.000196588	0.000514588	0.000184685			0.01397	0.01227	0.0156	0.000155222	0.01237	0.01067	0.014	0.000137444	0.01297	0.01127	0.0146	0.000144111
			2										0.0097	0.008	0.01133	0.000107778	0.01257	0.01087	0.0142	0.000139667	0.01757	0.01587	0.01927	0.000195222
		Variable	1										0.0151	0.01313	0.017	0.000167778	0.00823	0.00627	0.01013	9.14444e-05	0.0207	0.01853	0.0228	0.00023
			2										0.0125	0.0106	0.0142	0.000138889	0.0149	0.01313	0.01653	0.000165556	0.0211	0.019	0.023	0.000234444
4	9 individuals per population, 1 SNP per locus, 80% dataset completeness	Symmetric	1	2998	0.000633647	0.000221282	0.000638919	0.000224869	0.00059586	0.000220135			0.00857	0.0068	0.01027	9.52222e-05	0.00777	0.006	0.0094	8.63333e-05	0.0097	0.008	0.01133	0.000107778	0.00843	0.00673	0.01007	9.36667e-05
			2										0.00983	0.00813	0.01147	0.000109222	0.00883	0.00713	0.01053	9.81111e-05	0.00863	0.00693	0.01033	9.58889e-05	0.0085	0.0068	0.0102	9.44444e-05
		Variable	1										0.0093	0.0076	0.01093	0.000103333	0.0055	0.00373	0.00713	6.11111e-05	0.00823	0.00587	0.0104	9.14444e-05
			2										0.0083	0.0066	0.00993	9.22222e-05	0.00643	0.0044	0.00993	7.14444e-05	0.00677	0.00507	0.0084	7.52222e-05
5	9 individuals per population, 1 SNP per locus, loci required to have heterozygosity < 0.75 and MAF > 0.05, 80% dataset completeness	Symmetric	1	2154	0.000601731	0.000204245	0.000602895	0.000205776	0.000560247	0.000201828			0.00857	0.0068	0.0102	9.52222e-05	0.00923	0.00653	0.01167	0.000102556	0.00817	0.0064	0.00993	9.07778e-05
			2										0.0085	0.0068	0.01013	9.44444e-05	0.0079	0.0062	0.00953	8.77778e-05	0.00763	0.00593	0.00927	8.47778e-05
		Variable	1										0.0079	0.0062	0.00953	8.77778e-05	0.0097	0.00767	0.01167	0.000107778	0.00923	0.00753	0.01087	0.000102556
			2										0.00897	0.00727	0.0106	9.96667e-05	0.00657	0.0048	0.0082	7.3e-05	0.00777	0.00607	0.0094	8.63333e-05
6	9 individuals per population, 1 SNP per locus, 94% dataset completeness	Symmetric	1	672	0.000634594	0.000208274	0.000642225	0.000220379	0.000586714	0.000206324	0.000634713	0.00018981	0.00683	0.00507	0.00867	7.58889e-05	0.00503	0.00333	0.00667	5.58889e-05	0.0081	0.0062	0.01013	9e-05	0.0093	0.00753	0.01093	0.000103333
			2										0.0087	0.00693	0.0104	9.66667e-05	0.0067	0.00493	0.00833	7.44444e-05	0.0077	0.006	0.00933	8.55556e-05	0.00667	0.00837	0.01013	7.41111e-05
		Variable	1										0.00703	0.00527	0.0088	7.81111e-05	0.00677	0.00507	0.00847	7.52222e-05	0.00897	0.0072	0.0106	9.96667e-05
			2										0.00617	0.00447	0.0078	6.85556e-05	0.0085	0.0068	0.0102	9.44444e-05	0.0065	0.0048	0.0082	7.22222e-05
7	9 individuals per population, 1 SNP per locus, 100% dataset completeness	Symmetric	1	81	0.000801602	0.000276025	0.000758989	0.00026086	0.000622665	0.000233414	0.000729767	0.000229833	0.00197	0.0002	0.0036	2.18889e-05	0.00283	0.001	0.0046	3.14444e-05	0.00243	0.00027	0.00487	2.7e-05	3e-05	0	0.0014	0
			2										0.00257	0.00087	0.00427	2.85556e-05	0.0019	0.0002	0.00353	2.11111e-05	0.0021	0.0004	0.0038	2.33333e-05	3e-05	0	0.00153	0
		Variable	1										0.0019	0.0002	0.00353	2.11111e-05	0.0021	0.00033	0.00373	2.33333e-05	0.0029	0.001	0.00473	3.22222e-05
			2										0.00203	0.00033	0.00367	2.25556e-05	0.00303	0.00093	0.00507	3.36667e-05	0.00177	0.00013	0.0034	1.96667e-05
Mean	Mean				0.000642113	0.000215138	0.000645841	0.000222695	0.000582277	0.000208638	0.000667136	0.000204697	0.00973423	0.00794154	0.0114412	0.000108175	0.00866423	0.00684615	0.0104662	9.62949e-05	0.0106285	0.008795	0.01243	0.000118085	0.00685778	0.00589889	0.00865889	7.60494e-05
